# Supplementary material for: If I'll win it, I want it: The role of instrumental considerations in explaining public support for referendums
Source: Eur J Polit Res. 2019 Oct 14;59(2):312–30. doi: 10.1111/1475-6765.12358 (PMC7217211; doi:10.1111/1475-6765.12358)
Supplement: Supplementary file 1 [file EJPR-59-312-s001.zip]

Archive with 4 entries (4 files):
- ejpr12358-sup-0001-Appendices.docx
- EJPR_Werner_2019.do
- EJPR_Werner_2019.dta
- EJPR_Werner_2019_inclracers.dta
