# Supplementary material for: If I'll win it, I want it: The role of instrumental considerations in explaining public support for referendums
Source: Eur J Polit Res. 2019 Oct 14;59(2):312–30. doi: 10.1111/1475-6765.12358 (PMC7217211; doi:10.1111/1475-6765.12358)
Supplement: Supplementary file 1 [file EJPR-59-312-s001.zip › EJPR_Werner_2019.do]

clear
use "EJPR_Werner_2019"
recode Al_* (3=.a)//don't knows


*Figure 1: Support for the use of referendums across policy proposals and levels of governance

gen Issues=_n in 1/12
label define Issuesl 1 "gen. national" 2 "gen. local" 3 "taxes" 4 "health care" 5 "migration" 6 "abortion" 7 "welfare homeless" 8 "pensions" 9 "cars in center" 10 "police" 11 "social housing" 12 "home care"
label values Issues Issuesl 

tabstat PGN PGL PS_N_1 PS_N_2 PS_N_3 PS_N_4 PS_N_5 PS_N_6 PS_L_1 PS_L_2 PS_L_3 PS_L_4, stat(mean sd) save
matrix stat = r(StatTotal)'
svmat stat
gen lowsd = stat1 - stat2/2
gen highsd = stat1 + stat2/2

twoway (bar stat1 Issues) (rcap lowsd highsd Issues)


*Table 2. Types of referendum supporters
gen type_sup =0
replace type_sup = 1 if PS_N_1 >=4 & PS_N_2 >=4 & PS_N_3 >=4 & PS_N_4 >=4 & PS_N_5 >=4 & PS_N_6 >=4 & PS_L_1 >=4 & PS_L_2 >=4 &  PS_L_3 >=4 & PS_L_4 >=4
replace type_sup = 2 if PS_N_1 <=4 & PS_N_2 <=4 & PS_N_3 <=4 & PS_N_4 <=4 & PS_N_5 <=4 & PS_N_6 <=4 & PS_L_1 <=4 & PS_L_2 <=4 &  PS_L_3 <=4 & PS_L_4 <=4
fre type_sup

*Table C3. Characteristics of types of referendum supporters (mean scores)
tabstat Trust Gen_Tr edu2 values age gender2 Pol_Int, by(type_sup)


*Main Analysis
***stack data
reshape long PS_ O_ Al_S_, i(PID) j(issue, string)
encode issue, gen (issue2)
encode PID, gen (id)
xtset id
egen majority_bw = mean(Al_S), by(id)
gen majority_wi = Al_S-majority_bw 

egen O_bw = mean(O_), by(id)
gen O_wi = O_- O_bw
fre O_bw

*add value labels for graphs
label variable majority_wi "majority perceptions (within)"
label variable majority_bw "majority perceptions (between)"
label variable O_wi "pref. for policy change (within)"
label variable O_bw "pref. for policy change (between)"
label variable Trust "political trust"
label variable Pol_Int "political interest"
label variable SD "stealth democracy
label variable Gen_Tr "generalised trust"
label variable Risk "risk aversion (rev.)"
label variable values "emancipative values"
label variable gender2 "gender (female)"
label define edu 1 "education(lower" 2 "education (middle)" 3 "education (higher)"
label values edu edu
label variable PGN "gen. support for referendums"

*Table B1. Explaining support for the use of referendums between and within respondents
xtreg PS_  majority_bw O_bw Trust SD Pol_Int Gen_Tr Risk values age gender2 i.edu i.issue2 majority_wi O_wi, i(id) vce(robust)     

*Figure 2. Explaining support for the use of referendums between and within respondents.
coefplot, drop(*.issue2 _cons) xline(0)


******APPENDIX*****************************************************************
clear
use "EJPR_Werner_2019"
recode Al_* (3=.a)//don't knows

*1.Descriptives
xtreg PS_  majority_bw O_bw Trust SD Pol_Int Gen_Tr Risk values age gender2 i.edu i.issue2 majority_wi O_wi, i(id) vce(robust)     
keep if e(sample) 

sum PG*
sum PS*
sum Al_C*

sum O_*
sum Tr*
sum Pol_Int
sum Gen_Tr

sum Val*
sum Risk
fre Opleiding
fre age
sum age
fre gender2
sum SD
tab gender2 Opleiding

*Table A15: Distribution of preferences across policy proposals
grcomb histogram O_N_1 O_N_2 O_N_3 O_N_4 O_N_5 O_N_6 O_L_1 O_L_2 O_L_3 O_L_4  , v(1)

*Table C1: Explaining support for the use of referendums between and within respondents including racers
clear
use "EJPR_Werner_2019_inclracers"
*dataset without demographic information because these were only provided for 
*respondents that took the survey properly according to our pre-defined threshold (12 min).


***1. stacked analysis
reshape long PS_ O_ Al_S_, i(PID) j(issue, string)
encode issue, gen (issue2)
encode PID, gen (id)
xtset id
egen majority_bw = mean(Al_S), by(id)
gen majority_wi = Al_S-majority_bw 

egen O_bw = mean(O_), by(id)
gen O_wi = O_- O_bw
fre O_bw

**** Full model
xtreg PS_  majority_wi O_wi majority_bw O_bw Trust SD Pol_Int Gen_Tr Risk values i.issue2, i(id) vce(robust)     

*Table C2. Explaining support for the use of referendums between and within respondents using multilevel regression
clear
use "EJPR_Werner_2019"
reshape long PS_ O_ Al_S_, i(PID) j(issue, string)

encode issue, gen (issue2)
encode PID, gen (id)
xtset id
egen majority_bw = mean(Al_S), by(id)
gen majority_wi = Al_S-majority_bw 

egen O_bw = mean(O_), by(id)
gen O_wi = O_- O_bw
fre O_bw

xtmixed PS_  majority_wi O_wi majority_bw O_bw Trust SD Pol_Int Gen_Tr Risk values age gender2 i.edu || PID:, mle var     

*Table C4. Explaining support for the use of referendums between and within respondents (bivariate analysis)
xtreg PS_  majority_wi   i.issue2, i(id) vce(robust)     
xtreg PS_  majority_bw i.issue2, i(id) vce(robust)     
xtreg PS_  O_wi  i.issue2, i(id) vce(robust)     
xtreg PS_  O_bw i.issue2, i(id) vce(robust)     

*Table C5. Fixed effects model explaining support for referendums across proposals within respondents
xtreg PS_ i.Al_S_ O_ i.issue2, fe vce(robust)

*Table C6. Interaction between support for policy proposal and majority perceptions
xtreg PS_  c.majority_wi##c.O_wi majority_bw O_bw Trust Pol_Int Gen_Tr Risk values age gender2 i.edu i.issue2, i(id) vce(robust)     
coefplot, drop(*.issue2 _cons) xline(0)

xtreg PS_  majority_wi O_wi c.majority_bw##c.O_bw Trust Pol_Int Gen_Tr Risk values age gender2 i.edu i.issue2, i(id) vce(robust)     
coefplot, drop(*.issue2 _cons) xline(0)

*Table C7. Moderation of majority perceptions and societal issue salience 
gen salience = .
replace salience = 1 if N_1==1
replace salience = 1 if L_3==1
replace salience = 2 if N_5==1
replace salience = 2 if N_6==1
replace salience = 2 if L_2==1
replace salience = 3 if N_2==1
replace salience = 3 if N_3==1

xtreg PS_  majority_wi O_wi majority_bw i.salience O_bw Trust SD Pol_Int Gen_Tr Risk values age gender2 i.edu i.issue2, i(id) vce(robust)     
xtreg PS_  c.majority_wi##i.salience O_wi majority_bw  O_bw Trust SD Pol_Int Gen_Tr Risk values age gender2 i.edu i.issue2, i(id) vce(robust)     

*Table C8: The moderating effect of certainty on the relationship between majority perceptions and support for referendums (national)
gen level = .
replace level=1 if N_1==1 | N_2==1 | N_3 ==1 | N_4 ==1 | N_5==1 | N_6==1
replace level = 2 if L_1==1 | L_2==1 | L_3==1| L_4==1

*national level
xtreg PS_  majority_wi O_wi c.majority_bw##c.Cert_N O_bw Trust SD Pol_Int Gen_Tr Risk values age gender2 i.edu i.issue2 if level==1, i(id) vce(robust)     

*Table C9: The moderating effect of certainty on the relationship between majority perceptions and support for referendums (local)
*local level
xtreg PS_  majority_wi O_wi c.majority_bw##c.Cert_L O_bw Trust SD Pol_Int Gen_Tr Risk values age gender2 i.edu i.issue2 if level==2, i(id) vce(robust)     

*Table C10. Moderation of majority perceptions and support for policy change with education levels
xtreg PS_  c.majority_wi##i.edu O_wi majority_bw O_bw Trust SD Pol_Int Gen_Tr Risk values age gender2 i.issue2, i(id) vce(robust)     
margins, dydx(majority_wi) at(edu=(1(1)3)) vsquish
marginsplot

xtreg PS_  c.majority_wi c.O_wi##i.edu majority_bw O_bw Trust SD Pol_Int Gen_Tr Risk values age gender2 i.edu i.issue2, i(id) vce(robust)     
margins, dydx(O_wi) at(edu=(1(1)3)) vsquish
marginsplot

*Table C11: Regression model for general preferences for a referendum on the national and local level

clear //to have data in wide format again
use "EJPR_Werner_2019"

reg PGN Al_C_N Trust SD Pol_Int Gen_Tr Risk values age gender2 i.edu, beta
reg PGL Al_C_L Trustloc SD Pol_Int Gen_Tr Risk values age gender2 i.edu, beta


*Table C12: Explaining support for the use of referendums between and within respondents controlling for general preferences for referendums
reshape long PS_ O_ Al_S_, i(PID) j(issue, string)
encode issue, gen (issue2)
encode PID, gen (id)
xtset id
egen majority_bw = mean(Al_S), by(id)
gen majority_wi = Al_S-majority_bw 

egen O_bw = mean(O_), by(id)
gen O_wi = O_- O_bw
fre O_bw

xtreg PS_  majority_wi O_wi majority_bw O_bw PGN Trust SD Pol_Int Gen_Tr Risk values age gender2 i.edu i.issue2, i(id) vce(robust)     

*Table  C13. Explaining support for the use of referendums including “don’t know” responses for majority perceptions
recode Al_*  (.a=3)
reg PS_ i.Al_S_ O_  Trust SD Pol_Int Gen_Tr Risk values age gender2 i.edu i.issue2, vce(cluster PID)
recode Al_* (3=.a)

*Table C14. Explaining proposal specific preferences for referendums (national level)
clear
use "EJPR_Werner_2019"
**National
reg PS_N_1 i.Al_S_N_1 O_N_1  Trust SD Pol_Int Gen_Tr Risk values age gender2 i.edu
reg PS_N_2 i.Al_S_N_2 O_N_2  Trust SD Pol_Int Gen_Tr Risk values age gender2 i.edu
reg PS_N_3 i.Al_S_N_3 O_N_3  Trust SD Pol_Int Gen_Tr Risk values age gender2 i.edu
reg PS_N_4 i.Al_S_N_4 O_N_4  Trust SD Pol_Int Gen_Tr Risk values age gender2 i.edu
reg PS_N_5 i.Al_S_N_5 O_N_5  Trust SD Pol_Int Gen_Tr Risk values age gender2 i.edu
reg PS_N_6 i.Al_S_N_6 O_N_6  Trust SD Pol_Int Gen_Tr Risk values age gender2 i.edu

*Table C15. Explaining proposal specific preferences for referendums (local level)
**Local
reg PS_L_1 i.Al_S_L_1 O_L_1  Trustloc SD Pol_Int Gen_Tr Risk values age gender2 i.edu
reg PS_L_2 i.Al_S_L_2 O_L_2  Trustloc SD Pol_Int Gen_Tr Risk values age gender2 i.edu
reg PS_L_3 i.Al_S_L_3 O_L_3  Trustloc SD Pol_Int Gen_Tr Risk values age gender2 i.edu
reg PS_L_4 i.Al_S_L_4 O_L_4  Trustloc SD Pol_Int Gen_Tr Risk values age gender2 i.edu

*Table C16: Support for policy proposal and majority perception for “More migrants should be admitted to the Netherlands”
tab O_N_3 Al_S_N_3 if e(sample)
